# Supplementary material for: Regulatory Role of IL6 in Immune-Related Adverse Events during Checkpoint Inhibitor Treatment in Melanoma
Source: Int J Mol Sci. 2024 Oct 1;25(19):10600. doi: 10.3390/ijms251910600 (PMC11476582; doi:10.3390/ijms251910600)
Supplement: Supplementary file 1 [file ijms-25-10600-s001.zip]

Archive with 1 entries (1 files):
- ijms-3203332-supplementary.pdf
